# Supplementary material for: Recovery of tropical marine benthos after a trawl ban demonstrates linkage between abiotic and biotic changes
Source: Commun Biol. 2021 Feb 16;4:212. doi: 10.1038/s42003-021-01732-y (PMC7887210; doi:10.1038/s42003-021-01732-y)
Supplement: Supplementary file 4 — Supplementary Data 1 [file 42003_2021_1732_MOESM4_ESM.xlsx]

## Sheet: Fig. 1b
Fig.1a_PCA
YR	STN	COD	EP	SC	TC	TKN	TP	TS	TOM	TVS	SUS	TUR
2012	4	12000	-345	81	0.5	370	190	4.2	0.0376368	6	10.6167	8.4
2012	5	11000	-83	88	0.8	270	150	24	0.0351416	4.2	12.5833	9.75
2012	6	11000	-128	20	0.5	470	200	14	0.0371238	4.9	8.60833	6.09167
2012	7	9900	-80	44	1.2	390	230	7.5	0.0360956	4.9	6.15833	4.36667
2012	8	9400	-317	69	0.7	460	220	15	0.0403411	5.9	9.69091	6.125
2012	9	12000	-88	90	0.6	570	220	15	0.0485613	6.4	10.0167	7.69167
2012	10	15000	-146	63	0.8	400	200	95	0.0283943	6.7	13.4583	8.16667
2012	11	22000	-345	94	1	750	240	360	0.0321007	8.4	4.725	3.59167
2012	12	12000	-265	46	0.7	400	160	12	0.0374019	4.8	3.94167	2.95
2012	13	14000	-75	88	0.7	570	210	53	0.0676985	7	4.33333	3.20833
2012	14	8100	-83	41	0.8	400	190	2.8	0.0418796	4.2	4.725	4.70833
2012	15	8300	-185	90	0.5	540	240	8.9	0.0528783	6.2	4.325	5.15
2012	16	8900	-189	90	0.5	480	240	13	0.0660584	6	7.85	5.55
2012	17	10000	-300	83	0.9	740	220	3.8	0.0375283	9.4	1.675	1.79167
2012	18	15000	-311	95	1.2	850	220	34	0.0966348	11	1.90833	1.41667
2012	19	8500	-185	90	0.6	480	250	10	0.042754	5.4	4.93333	4.31667
2012	20	9400	-186	74	0.7	470	230	6.7	0.0175815	5.7	4.6	3.86667
2012	21	21000	-185	70	0.8	630	160	290	0.0809616	10	1.475	1.1
2012	22	16000	-190	54	0.8	700	170	270	0.0961288	10	2.38333	1.88333
2012	23	17000	-266	89	0.8	710	210	120	0.104509	10	3.41667	2.95833
2012	24	12000	-135	94	0.7	640	210	88	0.0877855	9.5	2.40833	1.73333
2012	25	10000	-95	84	0.6	570	220	11	0.0672909	6.6	2.925	3.24167
2012	26	13000	-286	98	0.7	640	190	42	0.105007	9.5	2.00833	1.45833
2012	27	12000	-95	90	1.1	500	200	6.1	0.0539746	7.7	5.175	4.2
2012	28	11000	-107	89	0.7	590	200	14	0.0628798	8	3.38333	2.48333
2015	4	13000	-380	65	0.4	420	200	12	0.0532977	5	5.33333	6.825
2015	5	14000	-388	53	0.6	440	230	20	0.0470221	4.7	6.925	9
2015	6	13000	-382	46	0.8	460	210	53	0.0556168	5	8.61667	8.16667
2015	7	12000	-250	54	0.7	400	220	15	0.0638844	5.8	4.43333	5.16667
2015	8	13000	-240	85	0.8	530	220	24	0.0672056	7.3	5.25455	4.175
2015	9	15000	-347	91	0.6	530	200	35	0.070807	7	6.73333	6.25
2015	10	17000	-350	84	0.8	540	220	130	0.0552311	7.1	5.91667	6.40833
2015	11	22000	-385	91	1.2	710	230	220	0.0267394	7.6	3.53333	2.90833
2015	12	18000	-356	80	0.8	680	210	400	0.0816996	7.7	3.16667	3.01667
2015	13	17000	-336	97	0.8	590	210	18	0.0717571	7.7	3.15	2.48333
2015	14	8300	-290	79	0.9	480	210	19	0.0488011	7.6	3.46667	3.61667
2015	15	8600	-297	90	0.5	500	240	10	0.067849	6.5	3.76667	3.63333
2015	16	8200	-296	87	0.6	520	240	8.9	0.0675312	5.4	4.38333	2.95833
2015	17	11000	-298	60	1.3	710	260	24	0.0665395	9.1	2.2	3.06667
2015	18	18000	-346	96	1.2	780	220	28	0.107894	13	2.51667	2.23333
2015	19	8300	-284	87	0.7	500	250	19	0.061847	5.9	4.3	3.03333
2015	20	8000	-175	77	0.7	490	240	23	0.0407264	5.9	3.99167	2.925
2015	21	18000	-345	80	1.2	670	200	0.8	0.0994929	11	3.58333	1.98333
2015	22	17000	-320	58	0.9	520	140	140	0.0897961	9	3.11667	2.375
2015	23	21000	-347	95	0.9	860	210	42	0.10712	11	2.71667	3.25833
2015	24	12000	-301	98	0.8	710	200	14	0.0914134	11	1.65	2.06667
2015	25	13000	-266	88	0.7	650	220	8	0.0795023	8.9	4.19167	3.88333
2015	26	17000	-366	90	1	770	210	76	0.103964	11	2.48333	2.05
2015	27	14000	-312	73	0.8	510	190	130	0.0469038	8.1	4.51667	3.43333
2015	28	13000	-308	91	0.8	640	190	21	0.0861396	9.2	3.425	3.9

## Sheet: Fig. 1c_SUS
Fig. 1c_SUS
	Sites	4	5	6	7	8	9	10	11	12	13	14	15	16	17	18	19	20	21	22	23	24	25	26	27	28			SUS-12	stdev	11-7	11-8	11-9	11-10	11-11	11-12	12-1	12-2	12-3	12-4	12-5	12-6			SUS-15	stdev	14-7	14-8	14-9
7	40728	7.4	14	27	8.1	12	9.4	11	5.3	4.8	3.8	1.7	4.2	4.4	2.3	1.2	5	3.2	0.8	0.25	3.1	3.7	0.25	0.25	4.4	1.1		4	10.6167	7.11347	7.4	7.1	13	15	7.4	13	28	6.6	6.4	5.2	1.3	17		4	5.33333	1.83617	5.3	7	8.3
8	40756	7.1	15	4.5	5.7	6.9	3.5	41	3.8	2.8	3.6	1.8	0.8	6	1.2	2	5.1	4.8	1.4	0.25	1.5	2.7	2.9	1.6	6.5	4.7		5	12.5833	7.2321	14	15	19	8.3	24	21	4.2	2.6	5.4	20	8.1	9.4		5	6.925	1.56793	5.9	6.7	10
9	40787	13	19	8	9.3	3.2	5	25	4.4	5.6	5.5	1.8	3.4	1.6	1.5	1.8	0.8	0.8	0.8	0.8	1.9	1.5	0.9	0.8	4.8	1.9		6	8.60833	6.59166	27	4.5	8	7.8	7.4	9.5	2.2	2.3	3.6	12	9	10		6	8.61667	6.85311	7.8	17	8.4
10	40833	15	8.3	7.8	4	21	5.3	7.6	7.8	8.4	8.7	13	4.7	5.5	1.3	1.3	5.7	1.6	2	1.3	6.2	1.6	1.1	2.7	3.3	3.8		7	6.15833	3.84269	8.1	5.7	9.3	4	13	11	2.2	1.5	2.6	9.2	2.7	4.6		7	4.43333	2.95091	4.4	5.5	2.3
11	40858	7.4	24	7.4	13	***	11	16	8	6.1	8.7	16	10	30	1.2	1.8	9.8	6.9	1	3.6	3.2	5.5	7.8	5.8	8.5	6.4		8	9.69091	6.36607	12	6.9	3.2	21	***	4.3	12	8.9	11	5.4	1.9	20		8	5.25	3.42995	3	2	4.3
12	40887	13	21	9.5	11	4.3	20	7.2	1.6	3.4	3.7	5.8	1.5	11	1.5	4	4.4	7.5	1.1	4	8.1	2.2	4	2.4	3	6.5		9	10.0167	6.52977	9.4	3.5	5	5.3	11	20	9.6	11	3.2	25	7.6	9.6		9	6.73333	6.41579	8.4	24	14
1	40922	28	4.2	2.2	2.2	12	9.6	4	2.8	1.7	2.5	3.1	2.6	2.7	2.2	2.1	3.1	5.5	2.2	6.1	4.8	2.8	5.8	2.6	5.4	5.2		10	13.4583	11.2889	11	41	25	7.6	16	7.2	4	6.5	2.4	24	7.5	9.3		10	5.91667	4.2676	6	18	6.3
2	40949	6.6	2.6	2.3	1.5	8.9	11	6.5	3.2	1.6	1.4	3.3	8.1	8.6	0.6	4.6	12	10	1.4	2.5	2.5	0.5	0.8	0.8	1.8	2.4		11	4.725	1.98133	5.3	3.8	4.4	7.8	8	1.6	2.8	3.2	3.2	6.4	4.6	5.6		11	3.53333	1.75102	3	3.9	3.6
3	40980	6.4	5.4	3.6	2.6	11	3.2	2.4	3.2	1.7	4.2	3.9	3	6.8	2	1.2	2	1.9	2.9	2.2	1.6	1.4	1.7	2.3	3.5	2.5		12	3.94167	2.12195	4.8	2.8	5.6	8.4	6.1	3.4	1.7	1.6	1.7	4.9	2.1	4.2		12	3.16667	1.68109	3.6	3.8	3.8
4	41024	5.2	20	12	9.2	5.4	25	24	6.4	4.9	6	2.8	4.4	4.9	1.8	1	2.8	2	0.9	1	3.9	4.6	3.1	1.2	4.9	2.2		13	4.33333	2.47252	3.8	3.6	5.5	8.7	8.7	3.7	2.5	1.4	4.2	6	2.4	1.5		13	3.15	3.83702	2.3	4.6	2.2
5	41039	1.3	8.1	9	2.7	1.9	7.6	7.5	4.6	2.1	2.4	1.8	2.9	3.1	1.6	1	3.1	2.8	1.9	3.4	1.2	0.9	1.9	2.4	7.2	1.7		14	4.725	4.76524	1.7	1.8	1.8	13	16	5.8	3.1	3.3	3.9	2.8	1.8	1.7		14	3.46667	3.60942	14	4.3	4.7
6	41067	17	9.4	10	4.6	20	9.6	9.3	5.6	4.2	1.5	1.7	6.3	9.6	2.9	0.9	5.4	8.2	1.3	3.3	3	1.5	4.9	1.3	8.8	2.2		15	4.325	2.67212	4.2	0.8	3.4	4.7	10	1.5	2.6	8.1	3	4.4	2.9	6.3		15	3.76667	2.20014	4.6	7.6	8.4
mean	mean	10.6167	12.5833	8.60833	6.15833	9.69091	10.0167	13.4583	4.725	3.94167	4.33333	4.725	4.325	7.85	1.675	1.90833	4.93333	4.6	1.475	2.39167	3.41667	2.40833	2.92917	2.0125	5.175	3.38333		16	7.85	7.52553	4.4	6	1.6	5.5	30	11	2.7	8.6	6.8	4.9	3.1	9.6		16	4.38333	2.56155	8	4.7	5.9
stdev	stdev	7.11347	7.2321	6.59166	3.84269	6.36607	6.52977	11.2889	1.98133	2.12195	2.47252	4.76524	2.67212	7.52553	0.6107	1.19579	3.18671	3.00545	0.651048	1.7716	2.07094	1.52402	2.31148	1.44382	2.20253	1.87851		17	1.675	0.6107	2.3	1.2	1.5	1.3	1.2	1.5	2.2	0.6	2	1.8	1.6	2.9		17	2.2	1.41871	3.7	5.3	1.4
																												18	1.90833	1.19579	1.2	2	1.8	1.3	1.8	4	2.1	4.6	1.2	1	1	0.9		18	2.51667	2.59224	1.8	2.2	1.8
	Sites	4	5	6	7	8	9	10	11	12	13	14	15	16	17	18	19	20	21	22	23	24	25	26	27	28		19	4.93333	3.18671	5	5.1	0.8	5.7	9.8	4.4	3.1	12	2	2.8	3.1	5.4		19	4.3	3.80598	3.6	3.4	4.2
7	41831	5.3	5.9	7.8	4.4	3	8.4	6	3	3.6	2.3	14	4.6	8	3.7	1.8	3.6	2.9	2.3	1.8	4	1	1	0.8	0.25	0.9		20	4.6	3.00545	3.2	4.8	0.8	1.6	6.9	7.5	5.5	10	1.9	2	2.8	8.2		20	3.99583	3.84746	2.9	7.2	3.4
8	41859	7	6.7	17	5.5	2	24	18	3.9	3.8	4.6	4.3	7.6	4.7	5.3	2.2	3.4	7.2	2.2	1.2	4.2	0.7	12	2.6	1.6	3.1		21	1.475	0.651048	0.8	1.4	0.8	2	1	1.1	2.2	1.4	2.9	0.9	1.9	1.3		21	3.58333	3.83947	2.3	2.2	3.6
9	41892	8.3	10	8.4	2.3	4.3	14	6.3	3.6	3.8	2.2	4.7	8.4	5.9	1.4	1.8	4.2	3.4	3.6	1.4	2.1	0.9	2.8	0.5	26	5		22	2.39167	1.7716	0.25	0.25	0.8	1.3	3.6	4	6.1	2.5	2.2	1	3.4	3.3		22	3.12083	3.20776	1.8	1.2	1.4
10	41935	5	8.4	4.1	5.8	7.4	4.4	5.5	7.9	7	1.8	1.2	2.4	2.7	3.5	2.6	2.7	3	2.5	4.5	3	1.9	5.8	2.5	2.4	3		23	3.41667	2.07094	3.1	1.5	1.9	6.2	3.2	8.1	4.8	2.5	1.6	3.9	1.2	3		23	2.71667	1.34288	4	4.2	2.1
11	41950	4.4	5.4	7.4	3.2	5.2	4.6	9.2	3.8	4.7	2.1	1.3	3.7	2	0.7	0.8	0.9	0.9	2.8	1.4	1.2	2.9	0.8	3.2	2.6	1.6		24	2.40833	1.52402	3.7	2.7	1.5	1.6	5.5	2.2	2.8	0.5	1.4	4.6	0.9	1.5		24	1.65	0.793725	1	0.7	0.9
12	41979	3.5	3.8	1.5	1.6	8.7	2.2	6.2	2.3	3	2	4.1	2.5	2.2	3.2	2.3	11	9.1	15	12	2.5	2.6	2.8	1.6	2.7	4		25	2.92917	2.31148	0.25	2.9	0.9	1.1	7.8	4	5.8	0.8	1.7	3.1	1.9	4.9		25	4.19167	3.7391	1	12	2.8
1	42023	6.4	7.8	6.4	4	8.3	1.7	2.2	1.7	0.7	1.8	1.5	2.9	2.5	2.2	10	1.3	1.3	6	4.5	4.8	2.9	8	4.6	5.2	7		26	2.0125	1.44382	0.25	1.6	0.8	2.7	5.8	2.4	2.6	0.8	2.3	1.2	2.4	1.3		26	2.48333	1.23128	0.8	2.6	0.5
2	42042	6.5	7.6	5.2	2.9	1.8	6.5	3.4	4.1	2.2	1.2	1.4	1.4	1.9	1.5	4.5	2.5	1.6	2.6	3.8	3	1.2	2.6	4	4.8	4.3		27	5.175	2.20253	4.4	6.5	4.8	3.3	8.5	3	5.4	1.8	3.5	4.9	7.2	8.8		27	4.52083	6.98835	0.25	1.6	26
3	42068	1.7	6.2	5.4	13	2.7	2.8	4	3.2	2.2	1.6	1.1	3.6	3.8	1.2	0.6	1.1	1.5	2.7	4.5	2.2	1.1	0.7	2.4	0.9	2.6		28	3.38333	1.87851	1.1	4.7	1.9	3.8	6.4	6.5	5.2	2.4	2.5	2.2	1.7	2.2		28	3.425	2.13206	0.9	3.1	5
4	42119	3.4	7.3	6.4	3.6	4	2.5	3.4	4.7	3.4	2.2	3.7	3.7	3.5	1.7	0.7	3.4	3.8	0.8	1	0.6	2	1.3	1.6	1.5	1.3
5	42133	6.4	7.4	6.8	3.7	13	3.7	3.8	0.8	1	1	1	1.3	5.4	0.8	0.9	4.5	0.25	1.6	0.25	3.9	1.1	9.3	3.5	5.5	7.1
6	42168	6.1	6.6	27	3.2	2.6	6	3	3.4	2.6	15	3.3	3.1	10	1.2	2	13	13	0.9	1.1	1.1	1.5	3.2	2.5	0.8	1.2
mean	mean	5.33333	6.925	8.61667	4.43333	5.25	6.73333	5.91667	3.53333	3.16667	3.15	3.46667	3.76667	4.38333	2.2	2.51667	4.3	3.99583	3.58333	3.12083	2.71667	1.65	4.19167	2.48333	4.52083	3.425
stdev	stdev	1.83617	1.56793	6.85311	2.95091	3.42995	6.41579	4.2676	1.75102	1.68109	3.83702	3.60942	2.20014	2.56155	1.41871	2.59224	3.80598	3.84746	3.83947	3.20776	1.34288	0.793725	3.7391	1.23128	6.98835	2.13206
																													SUS-12	SUS-15	stdev-12	stdev-15
																												4	10.6167	5.33333	7.11347	1.83617
																												5	12.5833	6.925	7.2321	1.56793
																												6	8.60833	8.61667	6.59166	6.85311
																												7	6.15833	4.43333	3.84269	2.95091
																												8	9.69091	5.25	6.36607	3.42995
																												9	10.0167	6.73333	6.52977	6.41579
																												10	13.4583	5.91667	11.2889	4.2676
																												11	4.725	3.53333	1.98133	1.75102
																												12	3.94167	3.16667	2.12195	1.68109
																												13	4.33333	3.15	2.47252	3.83702
																												14	4.725	3.46667	4.76524	3.60942
																												15	4.325	3.76667	2.67212	2.20014
																												16	7.85	4.38333	7.52553	2.56155
																												17	1.675	2.2	0.6107	1.41871
																												18	1.90833	2.51667	1.19579	2.59224
																												19	4.93333	4.3	3.18671	3.80598
																												20	4.6	3.99583	3.00545	3.84746
																												21	1.475	3.58333	0.651048	3.83947
																												22	2.39167	3.12083	1.7716	3.20776
																												23	3.41667	2.71667	2.07094	1.34288
																												24	2.40833	1.65	1.52402	0.793725
																												25	2.92917	4.19167	2.31148	3.7391
																												26	2.0125	2.48333	1.44382	1.23128
																												27	5.175	4.52083	2.20253	6.98835
																												28	3.38333	3.425	1.87851	2.13206
[truncated: 9 more columns]

## Sheet: Fig. 1c_COD,TKN,TOM
Fig. 1c_COD,TKN,TOM
YR	STN	COD	TKN	TOM
2012	1	13000	530	0.0458221
2012	2	15000	430	0.0312832
2012	3	11000	490	0.0447253
2012	4	12000	370	0.0376368
2012	5	11000	270	0.0351416
2012	6	11000	470	0.0371238
2012	7	9900	390	0.0360956
2012	8	9400	460	0.0403411
2012	9	12000	570	0.0485613
2012	10	15000	400	0.0283943
2012	11	22000	750	0.0321007
2012	12	12000	400	0.0374019
2012	13	14000	570	0.0676985
2012	14	8100	400	0.0418796
2012	15	8300	540	0.0528783
2012	16	8900	480	0.0660584
2012	17	10000	740	0.0375283
2012	18	15000	850	0.0966348
2012	19	8500	480	0.042754
2012	20	9400	470	0.0175815
2012	21	21000	630	0.0809616
2012	22	16000	700	0.0961288
2012	23	17000	710	0.104509
2012	24	12000	640	0.0877855
2012	25	10000	570	0.0672909
2012	26	13000	640	0.105007
2012	27	12000	500	0.0539746
2012	28	11000	590	0.0628798
2015	1	21000	600	0.0786849
2015	2	16000	440	0.0706176
2015	3	12000	510	0.0761275
2015	4	13000	420	0.0532977
2015	5	14000	440	0.0470221
2015	6	13000	460	0.0556168
2015	7	12000	400	0.0638844
2015	8	13000	530	0.0672056
2015	9	15000	530	0.070807
2015	10	17000	540	0.0552311
2015	11	22000	710	0.0267394
2015	12	18000	680	0.0816996
2015	13	17000	590	0.0717571
2015	14	8300	480	0.0488011
2015	15	8600	500	0.067849
2015	16	8200	520	0.0675312
2015	17	11000	710	0.0665395
2015	18	18000	780	0.107894
2015	19	8300	500	0.061847
2015	20	8000	490	0.0407264
2015	21	18000	670	0.0994929
2015	22	17000	520	0.0897961
2015	23	21000	860	0.10712
2015	24	12000	710	0.0914134
2015	25	13000	650	0.0795023
2015	26	17000	770	0.103964
2015	27	14000	510	0.0469038
2015	28	13000	640	0.0861396

## Sheet: Fig. 2a,b,c,d
Fig. 2		Fig. 2a	Fig. 2b	Fig. 2c	Fig. 2d
YR	STN	ABD	BIO	d	FG
2012	1	50	1.589	2.55622	5
2012	2	47	4.404	3.37649	8
2012	3	90	30.572	6.22249	14
2012	4	344	38.48	6.24833	16
2012	5	1854	29.536	5.31554	20
2012	6	65	24.103	5.03068	13
2012	7	59	1.781	5.39541	10
2012	8	125	6.328	8.9058	15
2012	9	97	22.388	8.08794	16
2012	10	240	11.353	9.12302	15
2012	11	2166	1407.12	9.89501	22
2012	12	315	12.586	8.51793	14
2012	13	39	0.6	4.09438	7
2012	14	200	12.202	11.1356	22
2012	15	49	0.397	4.88203	9
2012	16	29	0.241	4.15764	9
2012	17	82	3.672	8.39627	16
2012	18	113	76.557	3.38829	9
2012	19	87	3.9146	7.83715	15
2012	20	178	10.432	7.71935	13
2012	21	10	2.211	2.17147	3
2012	22	309	70.997	2.61628	7
2012	23	6	0.077	1.11622	3
2012	24	72	21.868	2.33827	9
2012	25	131	29.325	2.66656	13
2012	26	18	1.457	0.691953	2
2012	27	283	8.698	3.89695	12
2012	28	37	0.991	3.32325	7
2015	1	338	12.4886	6.69753	15
2015	2	385	166.798	7.5589	19
2015	3	690	500.019	7.0372	20
2015	4	421	4.9883	8.60552	21
2015	5	4314	184.049	7.6467	21
2015	6	818	29.1188	11.7768	21
2015	7	882	10.1655	9.14159	18
2015	8	804	5.063	10.3145	21
2015	9	883	6.4668	9.14006	16
2015	10	1341	11.3798	13.7478	21
2015	11	4415	23.942	7.50647	20
2015	12	2699	796.617	9.87262	18
2015	13	276	4.0599	6.76108	14
2015	14	800	6.8503	14.3587	21
2015	15	314	169.434	8.17478	13
2015	16	283	1.9346	9.3881	17
2015	17	527	1.7274	8.93541	16
2015	18	168	6.6546	4.67845	9
2015	19	498	3.7752	9.6609	16
2015	20	683	2.7581	9.80398	15
2015	21	6	0.0005	0.558111	2
2015	22	535	0.1432	2.54609	8
2015	23	85	0.0234	2.02582	6
2015	24	92	0.0981	2.43267	6
2015	25	268	0.7444	5.53362	12
2015	26	70	0.052	2.35377	5
2015	27	446	0.5615	5.07798	12
2015	28	690	32.7585	3.05965	10

## Sheet: Fig.2e,f
Fig.2e_2012_Bray-Curtis similarity matrix
1	1	2	3	4	5	6	7	8	9	10	11	12	13	14	15	16	17	18	19	20	21	22	23	24	25	26	27
2	27.8903
3	9.32756	21.9179
4	26.0194	10.6443	10.2591
5	24.7286	25.2573	24.5071	39.6356
6	12.252	23.5175	31.5695	12.7953	29.9103
7	15.6868	25.8884	26.3107	18.2481	27.1151	36.7615
8	19.7665	23.6892	17.7933	28.4017	32.1526	23.9	36.2956
9	14.0877	20.2978	17.5547	15.5277	23.7758	36.9549	44.1928	44.9645
10	24.4	19.1263	14.6791	22.3871	28.0367	21.1551	29.1817	33.0092	34.179
11	5.91408	4.53128	5.71262	19.8499	14.2959	7.4125	13.5073	14.8362	11.1194	20.274
12	19.1729	12.1096	16.4355	16.2078	24.6729	16.8289	24.3282	24.6524	22.4291	31.4529	23.2059
13	30.2871	28.0406	17.2264	20.779	25.473	31.4831	34.9076	30.5073	33.8753	21.353	7.88508	21.8687
14	21.3409	16.58	18.3029	30.1559	32.956	22.0996	26.1601	40.3386	42.3106	44.2731	14.8713	31.5706	24.6542
15	17.5231	15.7585	14.8863	20.8246	24.1912	16.7912	28.8578	28.4397	25.7686	22.1239	7.87274	21.1351	36.6695	27.3082
16	6.44352	11.8811	20.4402	11.8636	21.2512	31.9396	26.1604	16.7865	31.84	18.6203	2.65918	15.194	20.6304	20.0511	33.601
17	19.7507	14.9928	9.16675	21.6134	28.8629	13.9637	25.0337	35.5367	40.3327	34.4724	8.30656	22.7883	19.1681	52.6402	26.3104	27.7586
18	24.5639	12.8909	12.4932	14.9675	16.1908	20.2797	27.9728	21.3744	30.2407	16.0765	5.91769	16.1248	34.2011	23.0871	18.083	12.627	18.4812
19	22.8241	21.1525	16.9257	20.3201	30.4761	24.0457	32.4301	35.9956	38.6645	31.4442	8.20333	19.8061	30.1954	39.0652	42.2923	31.3557	44.7107	23.8736
20	20.8526	17.515	17.8902	19.8293	33.9834	25.4507	28.0493	41.5667	31.3975	30.6906	10.09	26.5109	23.9811	48.4122	28.2831	22.3338	40.0671	22.8585	43.2475
21	12.5495	11.1522	6.27434	3.48625	7.50622	20.083	19.3571	4.4442	13.5884	3.63182	0	6.33898	18.46	3.30233	0	0	5.20605	30.5866	9.08724	4.48019
22	14.9455	8.54281	18.802	11.3225	11.4702	13.1911	15.8314	17.3267	15.8789	14.0736	7.22592	22.8532	16.7683	14.5261	7.98247	9.23772	13.4814	32.3577	6.42433	18.823	7.91958
23	25.9544	22.6232	12.9058	3.68723	8.55279	16.7595	15.9495	8.93153	10.3384	10.1093	0	7.16335	22.8106	6.04885	8.80526	11.773	10.5635	19.0282	10.5578	9.00793	25.9647	15.3846
24	31.0175	26.5882	19.3312	22.3623	22.7318	25.4407	38.5446	24.9983	26.6943	19.4407	7.52957	16.7625	44.2337	17.9722	27.9588	22.2678	16.6524	38.7062	20.2551	24.5365	11.6945	37.619	25.8534
25	16.8101	17.6491	22.9417	10.3961	12.4226	33.284	27.1643	21.7796	24.7227	12.7829	5.84295	9.73541	23.1044	18.3344	14.6116	26.1414	18.6636	35.4424	19.645	20.9875	9.82901	31.9035	21.1841	48.5462
26	15.9943	23.4014	6.6342	3.63025	5.03186	9.72644	7.75343	8.76314	6.06428	7.7787	0	4.22424	13.1072	3.86244	0	0	6.19399	11.0018	5.181	5.2956	23.9532	9.65977	58.9194	14.782	12.205
27	21.1259	21.1398	16.5846	23.3151	29.6276	27.3268	29.1718	26.0766	28.2497	30.6353	19.1669	30.245	33.8776	29.8377	26.7533	14.7128	24.4555	33.6461	24.6974	34.0657	6.70895	32.3656	13.8772	45.2717	31.1394	8.09219
28	14.3466	13.2092	24.2178	2.98896	13.8754	17.6389	29.4129	10.9182	15.5529	10.1925	5.87704	26.869	29.8434	9.38752	17.6665	15.6057	11.9906	24.021	21.2474	13.7185	19.196	28.1325	24.1683	29.6659	20.6711	11.5832	21.5246
	515.575	470.097	419.845	414.595	504.562	492.517	560.262	491.246	483.247	379.426	134.654	299.19	391.705	313.836	252.348	193.813	210.466	271.522	160.343	130.915	105.266	155.065	144.002	138.266	64.0155	19.6753	21.5246	7737.98
																											Total pairs	378
																												20.4708
Fig.2e_2015_Bray-Curtis similarity matrix
1	1	2	3	4	5	6	7	8	9	10	11	12	13	14	15	16	17	18	19	20	21	22	23	24	25	26	27
2	56.218
3	53.7458	60.8195
4	42.844	39.8611	43.8914
5	37.003	41.0299	36.0261	50.9764
6	40.8077	48.7326	43.3639	42.3469	47.0893
7	44.7307	44.2165	40.8309	42.6408	41.4021	54.159
8	38.6706	41.7582	37.1917	35.1656	37.5305	53.1695	53.6227
9	37.0243	39.5101	36.531	34.0936	30.7299	54.5093	54.3422	62.1446
10	36.5288	37.4154	37.5961	39.2526	42.1417	56.2023	54.2395	54.9713	58.7724
11	23.2768	24.5691	23.467	32.7332	27.6746	31.3768	34.1023	26.5214	33.3027	38.5947
12	35.3303	32.7152	31.2016	41.143	41.0274	44.0762	41.2037	41.823	43.0288	52.7361	47.4418
13	41.3744	43.4656	39.4935	25.3167	26.9491	42.9053	43.019	42.4425	41.8763	34.7785	20.9169	33.3606
14	30.3113	36.6692	30.4884	32.3966	31.2381	51.8602	46.7218	52.7434	59.3761	54.4487	29.6556	42.6692	40.7938
15	37.9712	37.2822	41.7796	25.4649	24.4331	42.8123	44.2245	47.4645	53.3524	39.6957	19.4378	34.8482	45.6386	44.0195
16	42.6542	43.9849	42.7951	31.3404	25.7965	47.2694	43.862	47.9671	55.7709	42.839	26.4838	34.5312	48.8298	47.7057	59.9952
17	30.2097	35.4014	34.9792	33.5564	35.4004	47.7877	46.0937	52.1116	57.6544	45.0117	31.5458	39.2955	49.0439	54.9771	49.9394	61.1338
18	25.9188	24.7283	33.4278	19.2792	20.9573	21.8252	20.2118	23.9894	19.406	20.6551	11.4903	23.2089	44.0755	20.5474	21.1507	27.3017	27.9094
19	36.1612	37.6839	34.2213	30.0314	26.7892	48.2509	42.1832	55.5327	57.71	46.5072	27.3803	35.6568	43.3744	58.1947	56.6057	60.2706	59.4601	23.789
20	33.3984	38.52	38.9042	28.2727	32.8135	51.1571	44.4819	58.3686	56.1274	52.4251	27.2613	41.2685	48.261	58.3118	49.6902	54.0827	60.5693	27.7119	66.6633
21	8.39495	3.02392	7.49437	6.23711	4.36994	4.07997	2.10923	1.81914	1.89621	3.22794	2.44479	2.15429	0	1.43426	0	5.35991	2.29783	5.51911	4.30475	4.10954
22	27.441	20.7219	22.2287	17.1822	17.9172	13.0827	11.1589	18.2487	11.1818	13.1627	13.1902	23.5127	22.766	12.3842	14.2032	19.1361	17.0312	37.4182	15.6828	24.7466	10.1779
23	20.8735	14.216	22.112	12.1513	14.5363	11.3367	9.22426	14.6266	11.1257	14.0872	9.11786	18.9107	23.8792	9.79688	15.2966	16.6157	15.9464	40.0971	18.6093	20.7485	17.7257	53.3599
24	19.3377	16.6066	25.5924	17.1608	18.1328	14.1118	16.5135	17.283	18.5942	15.9994	14.0692	19.1157	24.6554	15.3674	20.5931	20.1947	23.5906	46.8487	22.8454	19.9362	14.4485	40.3275	60.5486
25	24.471	26.4766	24.8963	20.6736	27.9607	24.1978	22.2061	31.0563	28.8123	27.668	15.6683	32.9519	37.7437	31.3833	25.2631	31.2574	39.4445	46.2857	29.274	38.5252	0	40.561	36.2145	41.5616
26	14.9004	14.0255	17.7754	12.5485	12.8846	9.82688	9.25404	10.6146	9.3107	10.8487	9.5026	11.512	15.792	9.86513	6.72086	15.9483	17.1386	30.3841	8.07928	15.5178	18.094	32.5246	36.3035	37.4666	25.805
27	30.1983	31.3637	32.8299	28.829	30.7989	35.7695	27.4723	36.9467	30.4569	32.7409	26.5846	37.4415	31.3943	26.2453	25.4968	32.7972	38.082	36.1689	33.5363	39.5476	6.21187	46.5093	36.8528	40.8426	43.1893	29.637
28	24.7514	23.3188	33.8363	23.4992	24.2856	23.7663	23.511	24.8535	20.8388	23.419	21.5967	26.6857	25.9933	21.3669	27.8225	23.7841	30.3501	38.857	26.1171	29.9967	8.33561	46.6907	37.9426	55.1178	39.1083	37.3038	56.6598
	894.547	858.116	812.954	682.292	642.859	783.533	689.758	721.529	668.594	568.845	353.788	457.123	502.241	411.599	372.777	367.882	331.82	333.08	225.112	193.128	74.9936	259.973	207.862	174.989	108.103	66.9408	56.6598	11821.1
																											Total pairs	378
																												31.2727

## Sheet: Fig. 3_CAP
Fig.3_2001,2012,2015_Bray-Curtis similarity matrix
	a1	a2	a3	a4	a5	a6	a7	a8	a9	a10	a11	a12	a13	a14	a15	a16	a17	a18	a19	a20	a21	a22	a23	a24	a25	a26	a27	a28	b1	b2	b3	b4	b5	b6	b7	b8	b9	b10	b11	b12	b13	b14	b15	b16	b17	b18	b19	b20	b21
a1
a2	57.2177
a3	31.5752	28.7012
a4	33.373	32.646	34.3093
a5	33.5214	43.1639	36.985	29.1307
a6	47.4487	57.0072	45.8503	33.1377	42.5828
a7	34.6546	38.4995	40.3598	34.6306	25.0302	50.6742
a8	33.8116	33.2598	36.3006	39.0651	27.4217	54.1487	47.4224
a9	37.9517	48.574	38.3828	22.6961	20.0087	42.6646	35.0607	39.9401
a10	41.0499	45.313	36.2772	34.5468	35.9343	47.819	56.8455	42.923	42.665
a11	16.0279	17.0502	21.0569	31.6388	18.5636	21.3872	21.5957	27.3463	16.989	20.5485
a12	11.6004	13.2699	8.13914	29.6549	14.0948	15.1257	18.4317	20.3913	12.0804	16.5268	53.1418
a13	24.0605	41.7134	26.9922	27.9557	24.5359	40.9176	42.0747	50.9167	36.9652	37.6924	18.0275	18.8475
a14	22.0417	29.3818	33.7972	51.0222	32.7573	36.4092	39.4066	61.8333	27.5716	38.0005	35.5815	33.8048	44.1907
a15	27.4479	34.9922	33.93	36.7168	22.0708	45.7328	37.5207	52.668	48.9588	41.5121	25.0799	18.522	61.3296	47.4953
a16	40.9016	48.1102	38.6139	36.007	37.8737	48.3521	52.1443	48.1626	38.8503	49.412	24.7555	24.3578	43.1317	36.1106	44.8958
a17	21.4679	30.9554	29.8692	45.847	26.4973	39.5768	40.3932	61.1717	31.0754	37.6813	32.7544	20.6626	54.6093	64.3013	61.3404	39.1836
a18	26.7012	37.744	34.3908	29.0848	41.1855	39.211	40.5436	45.1824	38.168	43.2632	25.5439	24.8259	43.4984	47.4103	43.4429	45.8016	45.4483
a19	23.0723	32.3205	23.8223	30.162	29.7326	45.5696	37.6368	51.1879	40.4885	35.3019	21.7029	20.1108	58.3787	51.6346	57.9047	31.3913	59.347	49.7583
a20	20.5321	35.5361	25.5807	47.2799	33.2684	40.2881	47.878	52.182	31.8025	39.8173	25.1664	26.6831	56.3112	68.1438	49.1944	38.7637	60.1329	46.173	57.6831
a21	19.1434	40.5026	28.1292	21.6349	40.0812	40.6167	34.8722	43.7326	41.1917	29.2881	17.5934	13.916	42.7639	38.0329	40.0676	33.3482	42.0597	42.5568	45.395	49.8941
a22	19.8833	35.9709	19.7837	4.44757	16.1693	24.6695	24.5789	15.0855	34.5625	22.6098	6.44576	8.07288	12.9552	12.5494	17.0109	35.9473	13.1194	26.2159	18.8818	13.485	20.57
a23	27.1458	50.2571	19.9274	5.48687	23.9069	31.7831	24.2527	17.7786	46.9236	22.4343	6.80727	8.39185	18.361	15.9297	22.2486	34.3718	16.2639	30.8772	22.7051	17.4066	25.5164	70.8759
a24	31.4708	55.3893	20.9689	18.3859	27.7735	36.2877	40.45	30.0714	37.4	40.7638	17.387	19.8836	35.8802	26.8135	36.0711	51.6265	27.6207	47.475	35.3748	27.3864	32.6156	58.2152	53.954
a25	35.8028	51.9564	30.8627	25.1536	30.4052	42.4402	38.4309	35.7103	39.0621	48.425	12.8771	16.9043	45.0065	31.3422	43.5657	45.0818	30.6091	44.9648	42.3547	36.4996	32.9853	20.7829	20.8105	44.2623
a26	21.1644	26.5148	13.5297	0	19.2504	20.5673	12.7324	8.55842	17.4886	16.4609	3.12658	4.52982	7.97131	5.44418	7.09199	14.6001	5.79424	9.41033	4.94884	6.52882	14.9193	35.3121	43.0024	21.3003	14.8898
a27	36.0224	50.1435	18.8492	17.4055	14.3336	35.8847	35.2182	29.9267	52.5027	35.3602	14.0656	16.2983	34.5107	20.1975	31.3711	40.2862	21.3499	37.1929	30.2441	23.7179	32.4821	43.6355	49.1561	54.9179	46.62	25.2823
a28	37.7076	50.1986	39.7079	24.3704	35.7228	48.9652	43.5772	41.4527	46.9728	44.5787	19.3921	15.4609	46.9288	28.3342	43.5671	45.4569	29.8877	35.2675	30.8279	31.4054	41.4946	21.7126	16.4126	45.6422	47.6619	24.042	44.195
b1	28.323	27.254	28.4919	33.3767	18.9747	26.571	22.6526	33.3561	34.5609	33.8317	19.4553	16.2244	17.7162	29.9888	25.6183	32.8182	29.5694	25.6701	21.7248	23.5767	24.3922	30.514	23.261	33.5042	24.4589	20.2116	30.7028	25.3394
b2	32.0469	41.5231	22.0741	32.2281	42.2196	33.0116	31.2331	24.6956	32.0257	42.7206	16.29	12.4369	21.6957	28.6142	15.8422	28.8883	23.3515	30.8942	20.7992	26.6353	28.7078	15.8025	30.1052	18.8502	23.6807	26.8066	19.1967	32.0338	41.8314
b3	31.5061	42.3324	30.8748	28.9919	35.5206	35.8901	35.2294	32.1012	29.4549	30.9709	9.98311	8.60724	32.9948	33.7265	27.5313	29.8831	28.5193	31.2627	32.6329	34.8339	31.2515	20.0833	26.9942	25.5065	32.7347	16.2638	19.4165	23.5482	18.3135	39.9614
b4	23.5441	26.0959	25.1333	42.9032	27.3827	29.2169	25.3615	32.7756	26.1036	22.9681	36.8972	32.6004	23.0906	44.1561	31.2184	27.2908	38.9764	29.7786	26.8036	37.8015	26.611	13.5428	17.6061	21.9653	15.5209	4.18353	10.9222	19.096	29.9495	25.4852	23.6331
b5	30.8381	32.3971	35.7705	49.7684	43.2042	38.8199	39.6325	40.8227	28.1492	34.057	32.4699	35.8132	27.883	56.3896	32.6967	35.8303	41.8091	47.2195	37.719	45.5062	32.4037	19.7347	24.0865	31.1688	28.0912	9.77278	19.5362	27.094	34.801	43.1085	42.0943	56.4271
b6	32.4105	49.7742	41.3123	21.8051	40.8742	47.9743	39.2182	34.6779	37.3975	35.4755	17.5891	10.8608	41.0414	30.4863	37.4728	37.6552	32.7288	40.6722	42.0828	32.9838	32.165	29.3958	35.7304	34.5113	35.8265	18.744	33.683	38.3072	18.6578	29.7727	51.278	27.5926	42.5606
b7	34.5613	42.3218	28.1531	29.9188	19.0477	41.1498	53.1905	44.9257	40.692	38.7621	23.9665	23.2217	46.9479	33.7181	37.6087	40.7309	39.7622	35.2834	44.3973	37.9259	25.708	21.7533	22.436	42.0551	37.4369	8.77587	37.2685	44.5201	22.081	27.0402	39.8142	26.5565	35.8351	48.7437
b8	24.6656	30.1711	26.5638	37.1853	23.2103	39.4594	35.7384	58.6158	33.6403	26.36	30.2697	27.5507	44.0098	57.3452	40.0545	29.0249	55.4663	40.922	46.4203	49.8561	37.0078	11.1168	18.3479	20.1862	28.063	11.0556	24.7212	26.4061	33.3533	36.7495	34.4212	41.1036	50.4734	33.5781	41.658
b9	21.8069	36.9136	25.5839	35.7336	29.0615	47.229	45.9652	54.4244	39.1126	41.3487	36.0324	30.178	44.342	49.3522	45.9544	46.9	52.6175	43.7281	50.6072	51.8282	42.7055	23.5153	24.3318	34.4395	30.3842	8.32474	24.9072	32.9644	26.2529	31.0183	40.7559	41.3523	43.0385	51.2817	50.4943	58.3499
b10	29.0013	33.2215	24.81	42.0776	19.9206	36.509	34.824	50.1755	31.6926	32.7629	41.5978	35.4533	37.7106	54.1093	34.9128	38.831	48.7579	32.5104	34.9084	43.309	21.5117	11.5283	15.3047	25.1774	27.0537	4.9135	24.7301	26.9106	30.3748	26.2674	28.2017	39.4787	43.6424	33.4999	43.8159	50.5159	51.9018
b11	12.5171	14.3475	15.9601	26.7834	15.3049	12.5154	18.2137	24.0741	13.1372	16.2955	53.7342	40.3138	21.558	35.452	20.7673	18.3194	30.7161	24.0365	19.4691	24.4969	14.0912	2.52965	4.97648	12.7615	14.9933	0	12.347	14.2479	15.0505	10.734	14.0464	37.289	29.0635	17.7112	21.7211	28.1696	26.6218	40.0538
b12	26.7882	32.3346	31.2235	34.6952	24.4734	35.1171	40.5939	46.2671	28.836	32.8556	40.0373	38.6665	30.2064	51.9458	34.0469	40.2416	43.4062	43.089	30.5826	41.7367	31.1834	22.14	23.1449	32.5056	24.3359	6.99586	25.189	28.8597	33.0077	27.8238	31.1047	47.2719	55.1287	35.4998	45.8214	46.3446	43.5419	61.4371	35.8158
b13	27.0862	31.9736	25.7312	27.4859	28.8058	45.2981	32.3297	36.7507	37.377	27.0913	20.4945	16.4719	34.2866	29.7903	39.7727	35.4702	33.2918	35.4245	41.4224	31.1442	31.6872	13.2926	19.2728	32.234	25.7692	7.65328	31.2036	35.9727	23.346	25.641	31.7459	35.6276	38.0684	40.018	42.4717	34.5677	39.4324	31.9243	18.835	34.7118
b14	18.0484	27.6226	23.6966	39.4272	28.8575	31.5667	34.0868	42.9331	26.5586	29.1939	33.7562	26.1299	36.1796	55.9875	37.289	28.8884	59.4516	39.7359	42.1751	51.7442	34.7775	14.5514	16.2141	22.4003	23.1399	8.02553	15.3344	20.4677	27.5679	26.7017	39.5295	47.3178	49.74	37.9969	38.9458	49.8948	58.3364	53.8391	28.7677	51.9216	40.2532
b15	14.7887	29.1233	22.9521	17.5213	30.4904	33.3923	14.5107	23.1848	31.4175	23.1102	13.9288	8.40728	27.3046	21.3455	37.9252	21.9937	28.116	33.473	29.3767	25.3776	25.5747	17.7998	18.1827	26.8674	21.7375	0	17.0762	31.2736	6.81315	19.4132	24.5754	24.1653	31.1067	35.4536	28.8186	30.2562	42.7768	20.5711	6.5396	25.1178	45.4075	30.9704
b16	32.4268	43.9166	28.3147	27.6779	33.5176	49.759	48.3746	48.4539	38.4243	43.424	21.2136	21.0432	34.582	33.7032	32.429	57.2425	34.6253	49.0169	38.5826	33.179	37.5197	40.9928	38.0853	59.0606	35.5439	16.044	41.9957	41.7972	31.926	40.2514	38.9563	26.6702	43.4747	43.5086	49.002	44.661	55.666	34.9908	14.0427	44.2089	42.2515	35.4964	33.5554
b17	25.8456	30.8105	29.611	37.7096	32.8381	47.9247	35.9468	54.3768	31.756	38.2738	25.0187	21.7284	41.9239	46.9305	40.6408	34.1941	56.6345	51.2592	49.9291	46.8137	39.5946	11.8622	12.4587	30.2001	33.9439	7.9671	24.7942	32.6039	34.6045	30.0953	29.2034	35.6944	46.9607	29.3749	38.9925	49.0428	56.3322	47.3683	20.8612	40.7369	41.5607	61.7378	40.3569	45.9735
b18	20.1188	30.5615	23.5194	25.8059	10.8062	29.7846	30.2454	29.3154	29.451	23.9965	25.173	25.3175	29.3302	23.6339	27.6201	33.5455	26.1082	33.3657	23.1864	20.6605	21.8733	29.5037	30.1928	43.9396	22.6826	14.5656	33.226	25.2235	29.4088	15.3727	21.2235	22.484	22.4821	28.2784	32.6283	28.3898	39.7863	28.6541	15.2306	29.3214	25.3881	27.5657	20.5186	41.1277	26.502
b19	30.2788	38.91	26.0539	34.3622	35.2752	41.0093	32.6961	45.4882	36.6538	35.1121	23.6917	17.5014	48.149	47.6053	49.0131	29.6005	47.9803	41.867	53.4259	47.8407	35.6172	15.3303	21.0468	35.3399	34.23	11.6301	28.491	32.6848	26.3085	28.3837	42.8371	34.7376	45.862	53.1138	47.5054	47.7058	56.4061	41.8811	21.7331	32.5023	57.6958	58.6515	43.7343	41.9977	57.4868	32.493
b20	23.9968	42.2665	36.3989	43.1906	31.5461	38.5214	39.6262	47.2654	33.763	33.6775	26.2781	20.165	41.6317	59.2286	39.2723	26.7091	51.2625	45.7129	45.0215	61.2344	47.4731	17.8386	24.2714	25.7901	25.5762	11.4513	17.9402	24.3146	32.6026	39.1275	42.2931	40.5622	52.0341	43.0837	36.9036	59.2037	52.8225	47.018	25.7183	50.0103	35.985	64.2936	30.0128	38.6847	49.514	28.1913	54.5506
b21	9.42598	20.2137	20.5341	0	25.123	23.6465	16.1658	11.2664	30.5554	11.5109	10.1808	8.92092	13.2917	10.5509	17.4082	27.0225	11.1938	25.1119	18.3835	12.5297	27.5372	56.9211	48.6994	44.3417	10.5489	31.4968	29.9146	27.8461	13.7097	11.5953	13.3695	12.5288	15.935	29.0358	16.5883	9.15088	22.4281	8.1734	5.18261	13.37	13.6816	12.5908	18.5044	29.985	10.9268	30.335	15.6522	13.5412
b22	19.1852	30.4539	20.823	21.4898	11.0467	29.4418	34.7568	32.45	22.9121	29.4204	20.4944	28.0574	34.4285	29.4117	19.1332	28.7336	25.3331	32.0708	19.262	28.9691	28.5469	27.567	19.4001	35.1151	21.4481	15.7276	25.6369	28.23	31.4565	23.1269	25.0396	25.7023	27.8013	21.3775	29.1031	32.2379	35.0501	31.3727	12.1073	39.2357	20.7684	29.1736	11.7841	39.0251	25.842	56.8917	19.553	35.7822	11.065
b23	19.4968	33.8824	24.6421	5.67807	9.23468	19.4042	18.9586	12.884	35.988	24.274	3.08421	4.46234	15.4865	8.26369	13.8218	22.4507	8.78687	14.1347	10.6035	9.88154	12.0413	45.9025	53.5376	35.3915	22.0468	42.9258	37.7883	18.2663	27.2894	22.6232	15.4541	4.10802	9.64571	18.2174	17.0005	10.3535	12.5399	12.8756	0	10.5753	8.80526	6.98304	12.2653	23.6848	12.4742	22.3997	12.3471	14.9951	28.5001
b24	35.7444	56.315	25.6684	25.1533	19.4905	38.016	46.7257	38.6719	49.2394	43.1348	22.9586	23.0582	43.1597	29.2184	32.0441	46.8996	25.7881	40.2337	33.1096	29.7576	24.5241	36.3984	39.2532	57.343	39.5504	17.5827	44.9033	47.8276	31.9404	32.6773	29.0822	24.3973	28.1876	36.9987	45.2626	30.1514	36.0817	34.7959	15.6419	37.9729	38.1158	25.3939	24.0277	51.2691	27.772	57.9471	34.6423	32.6703	21.4395
b25	23.7987	38.7196	23.6726	21.789	13.0307	30.3262	22.3061	28.6656	40.4787	26.0647	18.0037	16.446	29.8281	21.2692	31.7243	24.3441	23.9364	22.4957	19.6585	20.6025	25.3558	21.6871	20.1628	19.3464	34.8444	14.2846	31.7997	28.3023	23.1962	17.6491	31.3572	11.2803	13.6248	35.0879	28.2868	29.099	31.9729	23.0067	9.88356	19.9683	14.6116	23.0085	27.7798	23.6001	24.571	44.5275	29.2207	28.6421	10.1716
b26	18.7969	32.4513	12.4248	0	17.7709	18.7105	10.9629	7.52545	24.5465	13.9148	3.04425	4.39885	7.53446	4.86413	6.7441	12.908	5.16755	8.23884	4.74569	5.80069	13.1687	27.3309	50.1272	18.8451	12.6841	71.4679	21.1943	19.5969	16.7777	32.7794	14.999	4.03743	9.45256	17.6004	8.24929	10.1342	7.32868	9.87451	0	6.20076	7.17809	7.42824	0	13.5901	7.29106	12.8797	11.1192	14.6852	26.0949
b27	26.4108	34.8791	32.1337	36.0975	20.9778	32.1098	39.3372	45.2346	24.9585	39.2022	37.5173	32.6238	38.7176	45.0986	39.0951	41.6942	37.9614	35.7477	25.4594	36.752	25.8912	18.817	15.3317	34.4637	34.7071	10.1206	24.2124	33.2227	32.376	26.8445	28.7038	27.3077	36.5521	33.8604	31.8343	35.0861	40.4162	47.9192	27.0184	51.1812	28.3094	38.6269	15.9749	40.9152	35.2792	44.4925	38.0662	42.603	7.46759
b28	31.947	43.4145	28.2025	22.5956	21.6026	29.7815	43.3036	27.9944	36.7381	37.1019	21.6243	23.8069	38.0202	29.8393	28.4357	40.1291	22.342	37.422	25.0226	27.2917	23.8384	34.2892	32.6181	50.6456	44.1509	18.5934	48.0274	44.802	18.5358	25.5262	29.5721	22.5114	31.1098	44.7862	50.7438	33.3701	38.0006	31.5759	15.0798	39.1021	34.4977	26.6096	31.5959	53.6402	23.508	45.6242	37.6185	30.441	23.2322
c1	28.684	41.0468	36.6015	36.9258	34.1502	34.9695	41.6296	41.7233	35.4717	37.0299	32.7662	28.7888	36.8095	48.0702	37.8145	39.8612	45.6795	47.746	40.7691	45.3052	38.9928	22.9991	24.4826	37.696	32.1685	7.29141	22.2414	31.3001	25.0948	28.7133	38.6401	41.3001	50.7897	49.9652	40.2644	41.2034	54.704	43.5022	30.7054	50.5139	34.5571	48.8982	27.0088	48.7027	42.078	33.3284	45.0483	51.783	19.4139
c2	24.9865	35.5587	30.2554	35.6504	27.7677	32.8561	34.1733	35.6171	29.7049	33.8754	34.9508	26.8433	26.7361	46.3382	32.2708	27.5968	40.5218	42.8281	32.8734	43.4222	24.4041	19.6397	25.007	29.6222	25.8405	9.19296	17.9064	27.2222	23.4126	32.6043	38.844	44.8783	54.769	45.8278	39.1817	45.4257	47.1722	41.6024	31.6654	48.0355	29.611	45.2749	25.5813	40.6003	37.284	26.5189	41.4034	50.3929	15.703
c3	23.2601	27.8985	33.1379	32.9138	26.5275	31.6259	33.7455	39.0874	28.1399	36.1625	30.915	29.5054	32.5068	47.4553	37.3308	29.4146	39.0217	43.5259	35.2894	39.1944	25.0973	20.3962	19.5597	31.836	30.4225	6.18334	19.2647	29.2482	21.9328	25.2846	38.0354	35.5798	48.8455	42.2053	38.113	37.6034	46.1394	37.8585	27.1288	43.577	29.4495	46.5415	26.7667	40.3635	37.1345	26.9776	41.5549	43.4195	16.9802
c4	25.7012	21.4443	33.8179	40.2103	24.5102	29.6926	28.2873	37.9918	25.5276	29.0101	44.6113	39.4244	28.3298	46.8273	28.6617	28.9331	36.2357	36.0046	33.4427	39.9421	22.2525	10.2905	10.7374	21.4088	26.2195	4.79138	15.8833	23.288	26.6724	23.0155	35.7323	53.0298	50.4587	34.276	33.3172	42.3939	41.8529	44.2338	43.2428	45.2058	31.9318	44.9278	17.493	34.2117	40.6211	22.9927	37.3221	40.0666	9.69146
c5	22.3252	24.2426	26.7847	40.272	25.7388	28.7327	26.0304	34.3294	20.4487	20.5502	39.787	41.0126	24.5087	46.0609	29.7869	24.9307	39.8521	36.7894	30.0383	36.424	21.3932	14.1617	13.0674	21.9459	27.5014	3.65311	14.0452	18.2977	21.0748	18.3077	31.5488	41.5008	55.5103	32.2426	27.5671	41.891	41.285	40.1762	40.2073	42.3273	26.409	41.9747	21.5128	31.996	37.2761	23.2221	37.8068	39.6962	10.2659
c6	21.0829	25.9482	25.3589	32.5783	23.3014	32.0645	26.3811	42.4048	24.7719	22.5782	32.6646	26.5282	29.51	48.2682	35.5183	26.2437	48.8492	35.2769	36.7229	41.5601	28.3899	13.3781	15.1722	21.4259	23.1979	5.74695	13.7094	19.8716	20.8373	18.2577	33.2765	41.2761	45.5657	35.7868	36.1573	46.9679	46.0985	48.2413	33.9572	48.8333	30.6316	54.1206	19.4793	33.1669	40.6712	22.9578	42.6188	49.8252	10.01
c7	23.0966	24.5248	26.237	43.0419	22.5262	32.7714	32.798	48.6035	27.7513	31.3583	43.2576	42.0608	32.4068	58.3821	40.6218	30.7465	53.5296	39.7646	39.3839	49.5627	28.908	12.4796	15.5231	22.0804	25.4026	4.30024	21.1512	23.3151	26.7324	23.072	28.8386	46.3316	53.6667	36.4345	37.51	56.5512	53.2262	56.4459	43.5447	62.2608	31.4923	55.9477	24.7553	36.7248	43.1997	24.4323	46.2029	52.5924	12.0128
c8	18.8848	28.1053	23.22	41.5952	24.7914	32.715	30.7839	43.9446	26.1759	24.142	36.922	33.0716	36.1812	51.9837	35.9289	28.7793	48.8841	40.6447	43.2692	48.4526	31.6102	13.5316	16.6768	22.981	30.1315	3.97074	19.6602	21.9598	22.9665	21.7398	29.0139	39.3913	47.5449	35.1937	36.559	55.0184	50.5588	52.7654	40.3744	55.494	30.1842	53.8346	25.8879	36.0194	44.2934	26.913	44.679	56.2185	10.1517
c9	17.3355	24.2704	23.041	40.0038	22.1308	28.0959	30.2008	45.8791	26.0092	30.4112	38.0933	31.2226	36.7262	57.5257	43.1962	26.3359	56.8704	37.2991	40.6019	51.4066	29.7031	8.36245	9.49136	18.5732	27.5171	4.20959	18.3735	23.0092	21.4791	22.8428	27.5452	38.2054	41.8453	30.7701	33.8082	52.8141	49.074	50.9914	40.8567	52.7823	28.9279	51.3567	25.0081	29.1664	42.7615	22.071	42.142	50.9208	5.76258
c10	19.1721	20.7331	20.8936	34.2328	19.081	22.2796	25.6071	38.692	23.7803	24.1432	42.9686	33.3819	29.9003	54.3428	36.434	23.772	49.2364	34.7198	35.9502	43.6783	25.7871	8.60783	9.87991	16.7022	22.6986	3.17088	17.78	17.8666	20.2119	17.8978	23.6867	39.5341	41.2225	27.1069	29.3885	46.4089	39.2276	49.9599	44.6397	52.5644	23.5124	50.1929	17.5983	24.911	36.7091	21.0505	35.9527	45.6437	7.05837
c11	14.8886	14.6696	19.2584	28.9197	18.2829	21.6611	20.4691	29.1157	15.5036	24.1494	63.8834	43.5103	21.2502	39.7582	25.8606	24.0981	36.1521	26.1637	23.7125	28.2394	13.4436	7.46935	6.66987	14.2131	16.3201	3.78834	11.9679	18.9155	17.2403	18.8884	16.0564	34.5216	32.5366	20.6023	25.1251	30.7301	34.0215	37.9739	53.374	40.7006	24.1336	36.4141	12.8685	22.8653	26.7739	18.3668	28.9745	28.7573	8.38488
c12	16.04	19.2035	21.0892	32.8208	17.5488	17.5282	23.6739	28.2324	20.1926	22.6448	49.6512	40.5006	20.2008	43.6241	24.0451	23.9908	36.7134	32.4218	22.6632	33.2145	16.5517	8.69622	9.97856	16.8674	19.52	3.20472	10.5934	16.2211	18.9635	19.7914	23.172	39.0112	38.8149	24.2972	24.7827	35.5371	34.1813	48.0759	51.6386	49.7286	22.5938	42.2053	13.6198	23.4263	28.1339	19.0663	27.4557	40.1222	7.13145
c13	25.111	39.8067	24.2325	32.5822	30.2601	35.1391	47.1396	47.5319	30.4016	38.1864	32.2515	31.7562	39.8355	49.7933	36.0643	41.8807	43.8185	43.1125	39.7387	48.4446	37.2284	22.9087	24.3461	38.2753	33.3906	7.00209	25.2085	32.5353	28.4381	31.1321	27.8531	34.0077	47.3563	41.3573	44.7558	45.8093	57.9851	49.4548	28.1856	54.4145	32.7018	48.4097	27.2336	50.908	39.9725	29.1585	41.5764	54.1586	14.6566
c14	17.7354	24.7411	22.7687	39.8149	20.6183	27.8258	25.8758	42.6097	20.2768	23.7423	35.4641	26.8252	28.968	57.6515	35.1629	22.6237	54.6921	36.5054	36.0435	48.467	30.0475	8.47631	11.2376	16.5514	22.7235	3.26021	16.3768	18.3313	21.9631	22.3974	21.732	38.4067	44.4909	26.0851	29.548	50.693	43.8022	48.101	34.3861	51.4748	25.7177	54.6675	21.5744	28.6755	45.8401	18.0087	38.5017	53.124	6.44604
c15	22.6773	32.9502	24.9366	37.3533	27.5404	39.3179	37.6307	44.521	29.0495	31.3756	27.4359	22.9176	47.8769	52.0837	48.6658	33.3	57.9037	41.3762	46.3442	56.0414	37.7042	12.3704	18.9561	27.711	31.0637	9.0991	20.8272	28.6883	19.0315	28.3867	30.0795	38.2293	45.6995	37.9985	39.599	48.9131	50.7035	43.8715	24.0347	47.4209	38.368	57.932	34.711	33.8364	47.3699	25.7094	44.3724	55.716	10.9016
c16	21.578	34.075	22.523	33.3104	17.2742	34.354	31.8038	45.3717	39.498	29.8555	27.793	22.0237	42.6257	53.2577	54.0441	33.2965	61.7062	43.0214	53.2775	50.8996	36.0679	15.4663	20.8931	28.9463	31.4944	5.26095	22.4881	25.9176	19.2269	22.2229	32.7863	33.325	40.6478	39.7885	38.5489	48.978	53.9339	50.8772	26.7129	46.9507	36.7469	55.3396	30.1511	35.0269	46.4448	25.1679	50.3624	54.969	13.2926
c17	22.7371	26.7083	25.4568	32.4411	22.8532	33.0077	27.8	48.0342	28.6672	31.1968	31.0545	24.9335	35.57	50.0477	43.3008	27.0037	56.1961	40.5171	42.8228	45.9972	28.7511	8.60735	14.6413	19.0905	29.9605	7.00718	18.8908	23.7958	21.762	23.434	25.0827	31.0564	39.1475	31.245	32.7279	49.4259	45.3144	48.5555	33.0788	44.2017	33.7988	53.8675	23.3964	31.856	50.0997	17.1584	45.0529	49.5571	5.93319
c18	28.4875	42.1511	31.6737	18.2446	27.0699	33.1568	37.5185	32.5691	41.0526	33.2724	25.7375	22.8881	26.2046	35.6481	29.8349	48.0015	26.243	50.7473	30.0573	31.5174	31.0408	36.7688	37.465	42.7443	41.6146	10.2094	34.6444	33.3386	27.9048	27.9807	33.0547	27.1675	43.8821	43.1079	36.2493	34.3466	40.8889	36.7442	23.3286	42.4155	34.1673	29.2497	26.6155	44.0791	25.7499	25.3533	32.7898	42.8876	27.0549
c19	25.3208	29.7076	30.2893	40.1497	22.8392	33.9939	31.1262	48.8533	30.9609	30.7388	33.0373	24.3292	42.937	52.0562	46.6961	29.5181	58.033	41.193	48.4414	54.3467	31.4431	9.27545	13.4775	21.0609	29.905	4.84077	18.1736	25.8961	20.8796	25.6654	28.9004	32.0252	39.0644	34.2705	35.2311	49.8264	47.2805	45.7901	28.4668	44.7117	34.3823	53.5266	28.1399	32.7405	47.1813	24.0025	47.5535	56.0245	6.58847
c20	21.0411	28.3685	24.2122	32.2381	24.0909	34.5185	34.9555	46.5693	29.5642	30.0125	31.299	23.3196	41.1169	53.6862	48.8987	28.21	58.7221	43.3253	46.4838	53.2858	37.0922	11.9335	15.6415	22.9491	29.0237	4.66544	17.5764	25.3941	17.2732	20.1366	28.5343	29.625	41.024	33.3205	34.8774	46.9326	48.0588	44.4412	27.4696	51.4127	32.0409	54.1413	29.6935	31.7649	46.8632	22.8571	43.844	54.1555	9.10604
c21	8.10062	13.3741	0	12.2088	0	9.58571	11.7656	13.1751	10.8282	15.234	4.68494	5.15852	9.52142	8.37035	8.95274	14.0355	8.90983	8.6841	10.8693	10.0424	22.2172	0	0	22.7471	12.1202	0	16.327	17.7495	18.7338	12.2188	14.7463	6.27306	9.79796	0	7.4155	10.5323	12.8141	5.59652	3.32555	6.44965	10.1231	7.63988	0	21.7342	11.8295	11.1354	10.6621	10.9104	0
c22	27.8102	44.4333	23.6231	28.9052	13.3032	25.5201	28.5299	25.9427	36.8694	33.1086	15.4919	20.2652	26.1923	25.6114	21.4146	37.3054	19.359	24.4773	15.8805	24.3024	26.1892	24.3307	25.8551	28.7975	30.5223	13.5761	24.1511	29.2467	28.4939	33.7528	31.1378	22.5545	28.9889	29.5006	36.5889	26.3955	33.0704	27.8772	11.0368	37.7364	25.964	24.0511	20.1725	35.6376	18.2606	28.0375	24.6414	33.3562	9.7249
c23	28.6988	49.8576	20.9203	19.5572	6.92801	23.8762	30.0612	24.8622	42.5393	36.7039	10.8215	13.7534	25.2731	21.6144	20.0831	34.6663	17.9036	26.1316	13.9307	22.4086	19.8221	39.2643	39.3772	43.1093	32.9497	24.3815	36.6802	28.5656	41.0055	29.2596	26.2267	15.1569	18.7724	23.3929	27.3692	22.3891	26.0427	22.8595	6.23477	25.9479	14.6413	16.5811	12.2288	32.7806	18.1323	35.9663	21.7221	28.7676	16.0044
c24	31.8703	45.0168	33.1998	23.7689	12.5515	27.4385	33.7427	29.9684	38.2406	39.6169	18.1615	17.176	33.1938	27.4476	27.6961	36.9686	25.676	37.1782	20.8856	22.587	24.2039	33.4617	25.7263	46.0087	43.4972	19.9054	40.5124	41.3307	41.8338	39.4338	33.7633	22.5025	28.7757	32.1376	40.9292	38.1176	36.2248	23.0066	13.4763	32.8978	29.5804	22.1771	31.2578	48.7737	24.9922	38.7928	32.6958	28.6234	13.5351
c25	27.9283	35.1871	28.4866	26.2159	14.2665	28.6956	30.0945	32.4051	30.2895	36.6616	20.6371	17.0818	25.7571	36.8647	33.3188	39.4788	28.7535	35.4974	23.524	28.1742	21.1258	17.0427	19.7728	28.5389	47.3176	9.71811	28.3442	29.7461	36.7702	31.2207	26.3757	21.3337	34.9115	31.8883	32.859	30.4758	35.1453	36.3589	22.0036	38.9809	24.6326	26.0384	16.3295	32.3247	28.6585	21.4007	32.3732	34.2031	7.19581
c26	21.9105	27.6305	15.5029	9.38971	12.8191	21.2299	17.3561	22.1115	19.9738	21.0493	10.9905	17.2767	18.8398	25.9236	21.3122	20.695	17.2756	34.7983	17.2249	13.1022	18.3482	22.9981	23.6901	34.0945	30.9725	33.5069	31.2651	34.1298	29.8535	26.9837	23.2612	15.8126	25.7272	18.8681	16.9971	26.6901	18.3941	18.2075	10.4471	24.1087	18.1418	19.1775	6.91147	25.8458	19.6372	24.7126	21.5894	22.8969	14.0145
c27	28.1027	37.0702	27.5005	35.0178	21.8317	32.1471	38.8174	38.4452	38.4159	40.0746	27.1445	29.8332	29.485	38.1505	32.4273	35.906	32.2823	36.0428	23.5848	32.1702	23.3029	19.9251	21.2059	32.8716	37.0879	8.09771	28.5585	32.6286	19.4394	23.716	27.4782	31.6381	33.3946	30.2098	37.2683	34.8615	39.0672	42.0685	25.349	46.7818	28.8973	32.7515	18.0254	47.628	25.5617	37.0386	31.6195	37.3474	10.7034
c28	27.7235	33.8746	35.8262	37.2126	24.2236	36.21	31.5787	38.2067	30.9934	36.0254	20.7766	23.0945	40.5185	37.8196	31.6141	37.5254	32.7092	36.722	26.294	32.3298	26.5332	18.6784	15.2274	27.7262	36.0986	10.037	24.0484	35.7731	27.5516	27.6532	31.1116	29.9593	41.2814	34.5697	32.7147	39.4514	40.0546	32.9909	19.1847	36.193	33.1063	32.6544	25.468	38.5564	28.5477	37.7939	34.4312	37.7126	13.0426
[truncated: 35 more columns]
