# Supplementary material for: Recovery of tropical marine benthos after a trawl ban demonstrates linkage between abiotic and biotic changes
Source: Commun Biol. 2021 Feb 16;4:212. doi: 10.1038/s42003-021-01732-y (PMC7887210; doi:10.1038/s42003-021-01732-y)
Supplement: Supplementary file 5 — Supplementary Data 2 [file 42003_2021_1732_MOESM5_ESM.xlsx]

## Sheet: Supplementary data 2
Supplementary Data 2 Taxonomic groups, feeding guilds and ecological groups of macrobenthos in the surveyed sites in Hong Kong waters.
Macrobenthic species	Groups	Feeding guilds	Ecological groups
Abranda casta	Bivalve	SDP	I
Acaudina sp.	Holothuroidea	BDT	II
Acetes sp.	Decapoda	SMM	I
Acoetes melanonota	Polychaeta	CMJ	II
Actiniaria	Cnidaria	SST	II
Actiniidae A	Cnidaria	SST	II
Actiniidae B	Cnidaria	SST	II
Actiniidae C	Cnidaria	SST	II
Actiniidae D	Cnidaria	SST	II
Aglaophamus toloensis	Polychaeta	CMJ	II
Alpheus malabaricus	Decapoda	CMM	II
Alpheus sp.	Decapoda	CMM	II
Amaeana occidentalis	Polychaeta	&DT	III
Ampelisca bocki	Amphipod	&MM	I
Ampelisca brevicornis	Amphipod	&MM	I
Ampharete acutifrons	Polychaeta	DST	II
Ampharete anobothrusiformis	Polychaeta	&ST	II
Amphibalanus amphitrite	Barnacle	SSM	II
Amphicteis scaphobranchiata	Polychaeta	DST	I
Amphinome jukesi	Polychaeta	OMU	I
Amphiodia (Amphispina) obtecta	Ophiuroidea	SMA	I
Amphiodia sp.	Ophiuroidea	SMA	I
Amphioplus (Amphioplus) lucidus	Ophiuroidea	SMA	II
Amphioplus (Lymanella) depressus	Ophiuroidea	SMA	II
Amphioplus (Lymanella) laevis	Ophiuroidea	SMA	II
Amphioplus sp.	Ophiuroidea	SMA	I
Amphipholis sobrina	Ophiuroidea	SMA	I
Amphipoda A	Amphipod	&MM	N.A.
Amphipoda B	Amphipod	&MM	N.A.
Amphiura sp.	Ophiuroidea	SMA	II
Amphiuridae	Ophiuroidea	SMA	II
Anadara sp.	Bivalve	SDP	N.A.
Anisocorbula sp.	Bivalve	SDP	IV
Anobothrus gracilis	Polychaeta	DST	III
Anodontia stearnsiana	Bivalve	SDP	I
Aonides oxycephala	Polychaeta	&MT	III
Aoroides longimerus	Amphipod	&MM	II
Aphelochaeta filiformis	Polychaeta	&DT	III
Aphelochaeta multifilis	Polychaeta	&DT	IV
Apionsoma (Apionsoma) trichocephalus	Sipuncula	BMU	II
Apseudes manna	Tanaidacea	&MM	III
Arcopsis sp.	Bivalve	SDP	I
Arcturina psittacus	Isopod	DMM	N.A.
Arcuatula japonica	Bivalve	SDP	II
Aricidea (Aricidea) fragilis	Polychaeta	BMU	I
Aricidea sp.	Polychaeta	BMU	I
Armandia intermedia	Polychaeta	BMU	I
Artacama proboscidea	Polychaeta	&ST	I
Artacama sp. A	Polychaeta	&ST	I
Artacama sp. B	Polychaeta	&ST	I
Asthenognathus inaequipes	Decapoda	OMM	II
Asychis disparidentata	Polychaeta	BSU	II
Athanas sp.	Decapoda	OMM	I
Barantolla sp.	Polychaeta	BMU	II
Barbatia sp.	Bivalve	SDP	I
Batepenaeopsis tenella	Decapoda	OMM	I
Bemlos quadrimanus	Amphipod	&MM	II
Bhawania goodei	Polychaeta	CMU	I
Bhawania sp.	Polychaeta	CMU	I
Bivalvia	Bivalve	SDP	N.A.
Boccardia proboscidea	Polychaeta	&DT	IV
Boccardiella hamata	Polychaeta	&DT	III
Boccardiella proboscidea	Polychaeta	&DT	III
Bodotria ovalis	Cumacea	&MM	II
Borniopsis ochetostomae	Bivalve	SDP	II
Borniopsis tsurumaru	Bivalve	SDP	II
Brada sp.	Polychaeta	&DT	I
Branchiomma cingulatum	Polychaeta	SST	I
Byblis brachyura	Amphipod	&MM	I
Calyptraeidae	Gastropod	SDR	I
Campylaspis fusiformis	Amphipod	&MM	II
Capitella capitata	Polychaeta	BMU	V
Capitellidae	Polychaeta	BMU	V
Cardiomya sp.	Bivalve	SDP	I
Cavernularia sp.	Cnidaria	SST	I
Caviallianassa thailandica	Decapoda	BMM	III
Cephalopisella propagatio	Amphipod	&MM	I
Ceradocus nanhaiensis	Amphipod	&MM	I
Chaetozone setosa	Polychaeta	&DT	IV
Chaetozone sp.	Polychaeta	&DT	IV
Charybdis (Goniohellenus) hongkongensis	Decapoda	CMM	II
Charybdis callianassa	Decapoda	CMM	II
Charybdis sp.	Decapoda	CMM	II
Cheiriphotis chilkensis	Amphipod	&MM	I
Cheiriphotis megacheles	Amphipod	&MM	I
Cheiriphotis sp.	Amphipod	&MM	I
Chitonomandibulum jiaozhouwanensis	Amphipod	&MM	N.A.
Cirratulidae	Polychaeta	&DT	IV
Cirratulus cirratus	Polychaeta	&DT	IV
Cirriformia tentaculata	Polychaeta	&DT	IV
Clibanarius longitarsus	Decapoda	ODM	II
Coppingeria sp.	Polychaeta	&DT	N.A.
Corbula erythrodon	Bivalve	SDP	IV
Corbula sp.	Bivalve	SDP	IV
Cossura dimorpha	Polychaeta	BMU	IV
Cossura sp.	Polychaeta	BMU	IV
Crepidula onyx	Gastropod	SDR	III
Crepidula sp.	Gastropod	SDR	III
Cultellus attenuatus	Bivalve	SDP	I
Cycladicama dubia	Bivalve	SDP	III
Cycladicama ethima	Bivalve	SDP	III
Cycladicama sp.	Bivalve	SDP	III
Cyclaspis linguiloba	Cumacea	&MM	II
Cylichna cylindracea	Gastropod	ODR	II
Dasybranchus caducus	Polychaeta	BMU	III
Decapoda A	Decapoda	OMM	N.A.
Decapoda B	Decapoda	OMM	N.A.
Dendronereis pinnaticirris	Polychaeta	CDJ	I
Dendronereis sp.	Polychaeta	CDJ	I
Diogenes dubius	Decapoda	ODM	II
Diogenes spinifrons	Decapoda	ODM	II
Diopatra chiliensis	Polychaeta	CMJ	II
Diopatra sp.	Polychaeta	CMJ	II
Ditrupa sp.	Polychaeta	SST	I
Dorippoides facchino	Decapoda	OMM	II
Dorvillea pseudorubrovittata	Polychaeta	CMJ	II
Dosinia japonica	Bivalve	SDP	I
Drilonereis filum	Polychaeta	CDJ	II
Echinocardium cordatum	Echinoidea	DME	I
Echiura A	Echiura	&DU	II
Ehlersileanira incisa	Polychaeta	CMJ	II
Elasmopus hooheno	Amphipod	&MM	III
Eocuma latum	Cumacea	&MM	II
Episiphon kiaochowwanense	Scaphopoda	BMT	I
Eriopisella sechellensis	Amphipod	&MM	I
Eteone longa	Polychaeta	CMU	III
Euchelus sp.	Gastropod	ODR	I
Euclymene sp.	Polychaeta	BSU	I
Eucrate crenata	Decapoda	OMM	II
Eulalia viridis	Polychaeta	CMU	II
Eulepethus sp.	Polychaeta	CMU	N.A.
Eumida sp.	Polychaeta	CMU	II
Eunice afra	Polychaeta	OMJ	II
Eunice indica	Polychaeta	OMJ	II
Eunoe sp.	Polychaeta	CMJ	II
Exotica cygnus	Bivalve	SDP	I
Faorina chinensis	Echinoidea	DME	I
Flabelliderma sp.	Polychaeta	&DT	N.A.
Fulvia hungerfordi	Bivalve	SDP	N.A.
Gafrarium divaricatum	Bivalve	SDP	I
Galathea consobrina	Decapoda	OMM	I
Gammaropsis sp.	Amphipod	&MM	I
Gari lessoni	Bivalve	SDP	I
Gari sp.	Bivalve	SDP	I
Glycera alba	Polychaeta	CMJ	IV
Glycera chirori	Polychaeta	CMJ	II
Glycera onomichiensis	Polychaeta	CMJ	II
Glycera sp.	Polychaeta	CMJ	II
Glycera tenuis	Polychaeta	CMJ	II
Glycera tesselata	Polychaeta	CMJ	II
Glycera tridactyla	Polychaeta	CMJ	II
Glycinde gurjanovae	Polychaeta	CMJ	II
Goniada japonica	Polychaeta	CMJ	II
Goniada maculata	Polychaeta	CMJ	II
Goniada sp.	Polychaeta	CMJ	II
Grandidierella japonica	Amphipod	&MM	III
Grandidierella sp.	Amphipod	&MM	III
Gyptis lobata	Polychaeta	CMU	II
Hamimaera hamigera	Amphipod	&MM	I
Hanleyanus vestalis	Bivalve	SDP	I
Harmothoe asiatica	Polychaeta	CMJ	II
Harmothoe dictyophora	Polychaeta	CMJ	II
Harmothoe imbricata	Polychaeta	CMJ	II
Harpiniopsis sp.	Amphipod	&MM	I
Hermadionella truncata	Polychaeta	CMJ	II
Heterobranchia	Gastropod	ODR	N.A.
Heteromastus filiformis	Polychaeta	BMU	IV
Heteromastus sp.	Polychaeta	BMU	IV
Heteroplax sp.	Decapoda	OMM	N.A.
Hippolytidae	Decapoda	OMM	N.A.
Hipponicidae	Gastropod	SDR	N.A.
Holothuroidea	Holothuroidea	BDT	I
Idunella curvidactyla	Amphipod	&MM	II
Idunella longipalmata	Amphipod	&MM	II
Idunella robustoflagellata	Amphipod	&MM	I
Iphinoe tenera	Cumacea	&MM	I
Isolda albula	Polychaeta	DST	III
Isolda sp.	Polychaeta	DST	III
Joannisiella oblonga	Bivalve	SDP	III
Kellia sp.	Bivalve	SDP	I
Kuwaita heteropoda	Polychaeta	CMJ	II
Lanice conchilega	Polychaeta	DST	II
Laonice cirrata	Polychaeta	&MT	III
Latigammaropsis atlantica	Amphipod	&MM	I
Leander sp.	Decapoda	OMM	I
Lenisquilla lata	Crustacea	CMM	I
Lepidasthenia sp.	Polychaeta	CMJ	I
Lepidonotus sp.	Polychaeta	CMJ	II
Lepidonotus tenuisetosus	Polychaeta	CMJ	II
Lepidozona coreanica	Polyplacophora	BMR	II
Leptochela gracilis	Decapoda	OMM	III
Leptochela sp.	Decapoda	OMM	III
Leptomya pura	Bivalve	SDP	II
Leucothoe sp.	Amphipod	&MM	I
Linopherus ambigua	Polychaeta	CMU	IV
Listriolobus brevirostris	Echiura	&DU	III
Loimia medusa	Polychaeta	&ST	III
Lovenia subcarinata	Echinoidea	DME	III
Lucifer typus	Decapoda	SMM	III
Lumbrineridae	Polychaeta	CMJ	II
Lumbrineris cruzensis	Polychaeta	CMJ	II
Lumbrineris inflata	Polychaeta	CMJ	II
Lumbrineris latreilli	Polychaeta	CMJ	II
Lumbrineris longifolia	Polychaeta	CMJ	II
Lumbrineris nagae	Polychaeta	CMJ	II
Lumbrineris sp.	Polychaeta	CMJ	II
Lysidice ninetta	Polychaeta	OMJ	II
Lysmata sp.	Decapoda	OMM	N.A.
Macomopsis chinensis	Bivalve	SDP	I
Maera hirondellei	Amphipod	BMM	I
Maera sp.	Amphipod	BMM	I
Magelona cincta	Polychaeta	&DT	I
Magelona japonica	Polychaeta	&DT	I
Magelona pacifica	Polychaeta	&DT	I
Malacoceros sp.	Polychaeta	&DT	III
Mariaplax granulifera	Decapoda	OMM	N.A.
Marphysa depressa	Polychaeta	OMJ	II
Marphysa sanguinea	Polychaeta	OMJ	II
Marphysa sp.	Polychaeta	OMJ	II
Mediomastus sp.	Polychaeta	DMU	III
Melinna cristata	Polychaeta	&ST	III
Melita hoshinoi	Amphipod	&MM	I
Melita koreana	Amphipod	&MM	I
Melita sp.	Amphipod	&MM	I
Melitidae	Amphipod	&MM	I
Menippe rumphii	Decapoda	OMM	II
Merisca sp.	Bivalve	SDP	I
Mesochaetopterus sp.	Polychaeta	SST	N.A.
Mesocibota bistrigata	Bivalve	SDP	I
Metaphoxus fultoni	Amphipod	&MM	I
Metaphoxus simplex	Amphipod	&MM	I
Metaplax sp.	Decapoda	OMM	N.A.
Metasychis gotoi	Polychaeta	BSU	II
Michaelcallianassa sinica	Decapoda	BMM	III
Micronephthys oligobranchia	Polychaeta	CMJ	II
Micropodarke dubia	Polychaeta	CMU	III
Mimachlamys nobilis	Bivalve	SDP	I
Mitrella albuginosa	Gastropod	ODR	I
Modiolatus plicatus	Bivalve	SDP	I
Modiolus modulaides	Bivalve	SDP	I
Moerella sp.	Bivalve	SDP	I
Monodonta sp.	Gastropod	ODR	I
Mysida	Mysida	SMM	II
Mysta tchangsii	Polychaeta	OMJ	III
Naineris laevigata	Polychaeta	BMU	I
Naineris sp.	Polychaeta	BMU	I
Nassarius dorsatus	Gastropod	ODR	II
Nassarius siquijorensis	Gastropod	ODR	II
Nassarius succinctus	Gastropod	ODR	II
Natica vitellus	Gastropod	CDR	II
Neanthes glandicincta	Polychaeta	ODJ	I
Neanthes sp.	Polychaeta	ODJ	III
Nectoneanthes oxypoda	Polychaeta	CDJ	III
Nectoneanthes sp.	Polychaeta	CDJ	III
Nemertea	Nemertea	CMU	III
Neoxenophthalmus obscurus	Decapoda	OMM	II
Nephtys polybranchia	Polychaeta	CMJ	II
Nereididae	Polychaeta	ODJ	N.A.
Nereiphylla castanea	Polychaeta	CMU	II
Nereis longior	Polychaeta	ODJ	III
Nereis sp.	Polychaeta	ODJ	III
Ninoe palmata	Polychaeta	CMJ	II
Nitidotellina valtonis	Bivalve	&DP	III
Nitidotellina sp.	Bivalve	&DP	III
Nitidotellina valtonis	Bivalve	&DP	III
Notomastus aberans	Polychaeta	BMU	III
Notomastus latericeus	Polychaeta	BMU	III
Notomastus sp.	Polychaeta	BMU	III
Oedicerotidae	Amphipod	&MM	N.A.
Ogyrides orientalis	Decapoda	BMM	I
Onuphis eremita	Polychaeta	DMJ	II
Onuphis geophiliformis	Polychaeta	DMJ	II
Ophelina acuminata	Polychaeta	BMU	III
Ophionephthys difficili	Ophiuroidea	SMA	II
Orbinia exarmata	Polychaeta	BMU	I
Orbinia vietnamensis	Polychaeta	BMU	I
Orbiniidae A	Polychaeta	BMU	I
Orthoyoldia lepidula	Bivalve	SDP	I
Owenia collaris	Polychaeta	&DT	I
Oxydromus agilis	Polychaeta	CMU	II
Oxydromus angustifrons	Polychaeta	CMU	II
Oxydromus obscurus	Polychaeta	CMU	I
Oxydromus sp.	Polychaeta	CMU	II
Paleanotus chrysolepis	Polychaeta	OMJ	I
Paphia sp.	Bivalve	SDP	I
Paracerceis sculpta	Isopod	DMM	III
Parahalosydnopsis sp.	Polychaeta	OMJ	II
Paralacydonia paradoxa	Polychaeta	CMU	II
Paramphicteis angustifolia	Polychaeta	&ST	II
Paranthura japonica	Isopod	DMM	III
Paranursia abbreviata	Decapoda	OMM	I
Paraprionospio pinnata	Polychaeta	&DT	IV
Paraprionospio sp.	Polychaeta	&DT	IV
Paratapes undulatus	Bivalve	SDP	I
Parelasmopus echo	Amphipod	&MM	N.A.
Parheteromastus tenuis	Polychaeta	BMU	V
Paucibranchia bellii	Polychaeta	OMJ	II
Paucibranchia stragulum	Polychaeta	OMJ	II
Pectinaria conchilega	Polychaeta	BMU	I
Pectinaria sp.	Polychaeta	BMU	I
Pelecyora trigona	Bivalve	SDP	I
Perinereis cultrifera	Polychaeta	ODJ	III
Perinereis sp.	Polychaeta	ODJ	III
Pherusa bengalensis	Polychaeta	&DT	I
Phyllocomus hiltoni	Polychaeta	DST	I
Phylloda foliacea	Bivalve	SDP	I
Phyllodoce chinensis	Polychaeta	CMU	II
Phyllodoce madeirensis	Polychaeta	CMU	II
Phyllodoce papillosa	Polychaeta	CMU	II
Phyllodoce sp.	Polychaeta	CMU	II
Phylo ornatus	Polychaeta	BMU	I
Pilargidae A	Polychaeta	CMU	I
Pilargidae B	Polychaeta	CMU	I
Pilargidae C	Polychaeta	CMU	I
Pinnixa penultipedalis	Decapoda	OMM	I
Pista cristata	Polychaeta	&ST	I
Pista pacifica	Polychaeta	&ST	I
Pista sp.	Polychaeta	&ST	N.A.
Pista typha	Polychaeta	&ST	I
Placamen lamellatum	Bivalve	SDP	I
Platyhelminthes	Platyhelminthes	DMU	II
Poecilochaetus serpens	Polychaeta	&DT	I
Poecilochaetus sp.	Polychaeta	&DT	I
Poecilochaetus tropicus	Polychaeta	&DT	I
Polydora complex A	Polychaeta	&DT	IV
Polydora complex B	Polychaeta	&DT	IV
Polydora complex C	Polychaeta	&DT	IV
Polydora complex D	Polychaeta	&DT	IV
Pontocrates altamarinus	Amphipod	&MM	II
Porifera	Porifera	SSC	N.A.
Potamilla neglecta	Polychaeta	SST	II
Potamocorbula laevis	Bivalve	SDP	V
Praxillella cf. affinis	Polychaeta	BSU	III
Praxillella gracilis	Polychaeta	BSU	III
Praxillella pacifica	Polychaeta	BSU	I
Praxillella praetermissa	Polychaeta	BSU	III
Praxillella sp.	Polychaeta	BSU	III
Prionospio cirrifera	Polychaeta	&DT	IV
Prionospio japonica	Polychaeta	&DT	IV
Prionospio multibranchiata	Polychaeta	&DT	III
Prionospio pygmaeus	Polychaeta	&DT	II
Prionospio queenslandica	Polychaeta	&DT	IV
Prionospio sp.	Polychaeta	&DT	N.A.
Prionospio sp. A	Polychaeta	&DT	IV
Prionospio sp. B	Polychaeta	&DT	IV
Prionospio sp. C	Polychaeta	&DT	IV
Prionospio sp. D	Polychaeta	&DT	IV
Prionospio sp. E	Polychaeta	&DT	IV
Prionospio sp. F	Polychaeta	&DT	IV
Prionospio sp. H	Polychaeta	&DT	IV
Prionospio sp. I	Polychaeta	&DT	IV
Prionospio sp. J	Polychaeta	&DT	IV
Processa sulcata	Decapoda	OMM	I
Protankyra bidentata	Holothuroidea	BDT	II
Protapes gallus	Bivalve	SDP	I
Psammacoma gubernaculum	Bivalve	&DP	III
Pseudonereis gallapagensis	Polychaeta	ODJ	III
Pseudopolydora kempi	Polychaeta	&DT	III
Pseudopolydora paucibranchiata	Polychaeta	&DT	IV
Quadrimaera pacifica	Amphipod	&MM	I
Raeta sp.	Bivalve	SDP	II
Raphidopus ciliatus	Decapoda	OMM	I
Ringicula doliaris	Gastropod	ODR	I
Ruditapes philippinarum	Bivalve	SDP	III
Sabaco cf. gangeticus	Polychaeta	BSU	II
Sabellastarte spectabilis	Polychaeta	SST	II
Saccella confusa	Bivalve	SDP	I
Saccella cuspidata	Bivalve	SDP	I
Samytha gurjanovae	Polychaeta	&ST	I
Scalibregma inflatum	Polychaeta	BMU	III
Scalopidia spinosipes	Decapoda	OMM	II
Schistomeringos incerta	Polychaeta	CMJ	II
Sclerodactylidae	Holothuroidea	&DT	N.A.
Scolelepis (Scolelepis) squamata	Polychaeta	&DT	III
Leodamas rubra	Polychaeta	BMU	I
Leodamas rubra orientalis	Polychaeta	BMU	I
Scoloplos (Scoloplos) marsupialis	Polychaeta	BMU	I
Scoloplos sp.	Polychaeta	BMU	I
Scoloplos armiger	Polychaeta	BMU	I
Semelidae	Bivalve	&DP	II
Septaria porcellana	Gastropod	ODR	II
Sigalion sp.	Polychaeta	CMJ	I
Sigalionidae A	Polychaeta	CMJ	N.A.
Sigambra bassi	Polychaeta	CMU	IV
Sigambra hanaokai	Polychaeta	CMU	II
Sipuncula	Sipuncula	BMU	I
Solen sp.	Bivalve	SDP	II
Solenocera sp.	Decapoda	OMM	II
Spio martinensis	Polychaeta	&DT	III
Spiochaetopterus sp.	Polychaeta	&ST	III
Spionidae	Polychaeta	&DT	III
Sternaspis scutata	Polychaeta	BMU	III
Sthenelais fusca	Polychaeta	CMJ	II
Sthenolepis areolata	Polychaeta	CMJ	I
Sthenolepis japonica	Polychaeta	CMJ	II
Syllis amica	Polychaeta	CMJ	II
Syllis cornuta	Polychaeta	CMJ	II
Syllis gracilis	Polychaeta	CMJ	III
Syllis sp. A	Polychaeta	CMJ	II
Syllis sp. B	Polychaeta	CMJ	II
Tambalagamia fauveli	Polychaeta	CMJ	II
Tellinidae	Bivalve	&DP	I
Temnopleurus reevesii	Echinoidea	DME	I
Terebella plagiostoma	Polychaeta	&ST	II
Terebellidae	Polychaeta	&ST	II
Terebellides stroemii	Polychaeta	&ST	II
Thalamita sp.	Decapoda	CMM	I
Themisto sp.	Amphipod	&MM	III
Theora lata	Bivalve	SDP	I
Timoclea habei	Bivalve	SDP	I
Timoclea sp.	Bivalve	SDP	I
Trigonothracia jinxingae	Bivalve	SDP	I
Trissoplax dentata	Decapoda	OMM	II
Tritodynamia longipropoda	Decapoda	OMM	II
Tritodynamia sp.	Decapoda	OMM	II
Typhlocarcinops sp.	Decapoda	OMM	II
Typhlocarcinus nudus	Decapoda	OMM	II
Typhlocarcinus sp.	Decapoda	OMM	II
Typhlocarcinus villosus	Decapoda	OMM	II
Upogebia sp.	Decapoda	SMM	I
Venerupis aspera	Bivalve	SDP	III
Veretillidae	Cnidaria	SST	I
Verilarca thielei	Bivalve	SDP	I
Vexillum sp.	Gastropod	ODR	I
Victoriopisa chilkensis	Amphipod	&MM	I
Virgularia gustaviana	Cnidaria	SST	I
Virgularia sp.	Cnidaria	SST	I
Xenophthalmus pinnotheroides	Decapoda	OMM	II
Xiphonectes hastatoides	Decapoda	CMM	I
N.A. within Ecological groups indicates that the species is not assigned to any ecological group due to lack of relevant literature. Feeding guilds refer to Extended data Table 5.
